# Supplementary material for: Identification of a tomato UDP-arabinosyltransferase for airborne volatile reception
Source: Nat Commun. 2023 Feb 8;14:677. doi: 10.1038/s41467-023-36381-8 (PMC9908901; doi:10.1038/s41467-023-36381-8)
Supplement: Supplementary file 7 — Source data 1 [file 41467_2023_36381_MOESM7_ESM.xlsx]

## Sheet: Table1
Table 1	HexVic contents in various wild and domesticated tomato species.
		HexVic (μg·g–1 FW)							HexVic (μg·g–1 FW)							Unpaired t-test with Welch's correction for comparing between control and (Z)-3-hexenol exposure
genotype	treatment	Replicate 1	Replicate 2	Replicate 3	AVG.	SE		treatment	Replicate 1	Replicate 2	Replicate 3	Replicate 4	AVG.	SE		genotype	P value	P value summary	Welch-corrected t, df
S. galapagense	Control	0.240315	0.832058	1.07513	0.715834	0.247898		(Z)-3-hexenol exposure	63.2255	46.6144	40.144		49.9946	6.87405		S. galapagense	0.0188	*	t=7.164, df=2.005
S. cheesmaniae	Control	2.15829	2.56346	2.25138	2.32438	0.122524		(Z)-3-hexenol exposure	78.3551	26.7064	24.591		43.2175	17.5794		S. cheesmaniae	0.1455	ns	t=2.326, df=2.000
S. lycopersicoides	Control	0.887246	0.567739	0.499659	0.651548	0.119476		(Z)-3-hexenol exposure	27.6675	38.6514	14.8598		27.0595	6.87477		S. lycopersicoides	0.0615	marginal	t=3.841, df=2.001
S. juglandifolium	Control	1.93736	0.227	0.632091	0.932151	0.51603		(Z)-3-hexenol exposure	27.3752	24.1468	24.8196		25.4472	0.983369		S. juglandifolium	0.0002	***	t=22.08, df=3.024
S. chilense	Control	1.50987	0.2885	0.96303	0.920468	0.353222		(Z)-3-hexenol exposure	18.5526	32.2703	23.9875		24.9368	3.98828		S. chilense	0.0257	*	t=5.998, df=2.031
S. huaylasense	Control	0.523708	0.336657	0.579469	0.479945	0.0734298		(Z)-3-hexenol exposure	39.8065	14.6162	9.09321		21.172	9.45268		S. huaylasense	0.1600	ns	t=2.189, df=2.000
S. chmielewskii	Control	2.16154	0.437202	0.461718	1.02015	0.570737		(Z)-3-hexenol exposure	37.5583	11.8854	12.3003		20.5813	8.48935		S. chmielewskii	0.1471	ns	t=2.299, df=2.018
S. habrochaites	Control	0.0346996	0.164004	0.0639377	0.087547	0.039149		(Z)-3-hexenol exposure	13.2894	14.8787	17.3104		15.1595	1.16924		S. habrochaites	0.0059	**	t=12.88, df=2.004
S. peruvianum	Control	0.269866	0.370513	0.25272	0.2977	0.0367417		(Z)-3-hexenol exposure	9.82953	8.65271	11.6512		10.0445	0.872228		S. peruvianum	0.0078	**	t=11.17, df=2.007
S. lycopersicum	Control	0.0508346	0.0647923	0.195085	0.103571	0.0459342		(Z)-3-hexenol exposure	6.21072	9.16047	12.8709		9.41403	1.9268		S. lycopersicum	0.0402	*	t=4.831, df=2.002
S. corneliomuelleri	Control	0.828613	0.556579	0.153053	0.512749	0.196245		(Z)-3-hexenol exposure	11.3067	8.37245	3.94179		7.87365	2.14065		S. corneliomuelleri	0.074	marginal	t=3.424, df=2.034
S. pimpinellifolium	Control	1.09425	0.495481	0.340582	0.643438	0.229799		(Z)-3-hexenol exposure	7.8573	8.78185	5.79469		7.47795	0.882933		S. pimpinellifolium	0.0121	*	t=7.492, df=2.269
S. ochranthum	Control	0.532897	0.0106806	0.295163	0.27958	0.150952		(Z)-3-hexenol exposure	5.7283	5.03662	10.9312		7.23204	1.86033		S. ochranthum	0.0638	marginal	t=3.725, df=2.026
S. arcanum	Control	0.258757	0.110672	0.106558	0.158662	0.0500615		(Z)-3-hexenol exposure	6.15508	5.79118	3.07053		5.0056	0.97322		S. arcanum	0.0377	*	t=4.974, df=2.011
S. neorickii	Control	0.294572	0.0170767	0.0329051	0.114851	0.0899765		(Z)-3-hexenol exposure	1.7835	1.74775	2.34837		1.95988	0.194523		S. neorickii	0.0041	**	t=8.615, df=2.823
S. sitiens	Control	0.148236	0.0802863	0.100079	0.109534	0.0201771		(Z)-3-hexenol exposure	4.94499	0.351494	0.122957		1.80648	1.57064		S. sitiens	0.3929	ns	t=1.080, df=2.001
S. penellii	Control	0	0	0	0	0		(Z)-3-hexenol exposure	0.474503	0.189406	0.250179	0.147	0.265	0.145		S. penellii	0.036	*	t=3.631, df=3.000

## Sheet: Fig. 1a
Figure 1a	(Z)-3-Hexenyl β-vicianoside (HexVic) contents in leaves of parental species (S. lycopersicum cv. M82 and S. pennellii (LA0716)) of introgression lines (ILs) exposed (+) or not (-) to (Z)-3-hexenol
		HexVic (μg·g–1 FW)												Tukey's multiple comparisons test	Mean Diff.	95.00% CI of diff.	Below threshold?	Summary	Adjusted P Value
genotype	treatment	Replicate 1	Replicate 2	Replicate 3	Replicate 4	Replicate 5	Replicate 6	Replicate 7	Replicate 8	Replicate 9	AVG.	SE		M82 control vs. LA0716 control	-0.0206	-10.12 to 10.08	No	ns	>0.9999
M82	control	0.197418	0.0542854	0.0576644	0.0312695						0.0851594	0.0378763		M82 control vs. M82 (Z)-3-hexenol exposure	-15.99	-25.03 to -6.944	Yes	***	0.0003
LA0716	control	0	0	0.240315	0	0.2885					0.105763	0.0652129		M82 control vs. LA0716 (Z)-3-hexenol exposure	-0.1836	-9.228 to 8.861	No	ns	>0.9999
M82	(Z)-3-hexenol exposure	3.7847	16.9614	15.7714	15.3012	21.8231	29.9195	27.1342	9.7588	4.21146	16.074	3.0736		LA0716 control vs. M82 (Z)-3-hexenol exposure	-15.97	-24.36 to -7.573	Yes	***	0.0001
LA0716	(Z)-3-hexenol exposure	0.474503	0.189406	0.250179	0.146791	0.2449	0.159082	0.348573	0.172102	0.431255	0.268532	0.0405799		LA0716 control vs. LA0716 (Z)-3-hexenol exposure	-0.163	-8.558 to 8.232	No	ns	>0.9999
														M82 (Z)-3-hexenol exposure vs. LA0716 (Z)-3-hexenol exposure	15.81	8.710 to 22.90	Yes	****	<0.0001

## Sheet: Fig. 1b
Figure 1b	HexVic contents in leaves of (Z)-3-hexenol-exposed ILs. (μg·g–1 FW)
		HexVic (μg·g–1 FW)
IL lines	treatment	Replicate 1	Replicate 2	Replicate 3	AVG.	SE
IL1-1	(Z)-3-hexenol exposure	19.2709	6.02283	24.1349	16.4762	5.41201
IL1-2	(Z)-3-hexenol exposure	10.435	10.018	10.4438	10.299	0.140479
IL1-3	(Z)-3-hexenol exposure	13.7943	5.53145	10.4794	9.93506	2.40077
IL1-4	(Z)-3-hexenol exposure	11.2543	8.9654	13.62	11.2799	1.34373
IL2-1	(Z)-3-hexenol exposure	7.73323	9.28027	11.384	9.46582	1.05795
IL2-2	(Z)-3-hexenol exposure	9.99498	8.11656	8.07337	8.72831	0.633462
IL2-3	(Z)-3-hexenol exposure	11.2169	8.61861	10.7786	10.2047	0.803077
IL2-5	(Z)-3-hexenol exposure	13.1151	9.51854	11.4549	11.3628	1.03926
IL2-6	(Z)-3-hexenol exposure	8.83957	11.4919	6.47062	8.93402	1.45028
IL3-1	(Z)-3-hexenol exposure	13.4021	14.7198	10.136	12.7526	1.36247
IL3-2	(Z)-3-hexenol exposure	9.8064	11.2774	10.0336	10.3724	0.457185
IL3-3	(Z)-3-hexenol exposure	9.91456	6.77213	26.8885	14.5251	6.24793
IL3-4	(Z)-3-hexenol exposure	11.7972	8.22546	4.94339	8.32201	1.97911
IL3-5	(Z)-3-hexenol exposure	6.69269	9.28067	23.835	13.2695	5.33534
IL4-1	(Z)-3-hexenol exposure	10.4815	8.36683	6.76303	8.53711	1.07679
IL4-3	(Z)-3-hexenol exposure	7.97238	13.5572	10.0886	10.5394	1.62789
IL4-4	(Z)-3-hexenol exposure	11.7893	16.0722	9.67521	12.5123	1.88171
IL5-1	(Z)-3-hexenol exposure	7.05922	19.976	6.77999	11.2717	4.35288
IL5-2	(Z)-3-hexenol exposure	9.15264	18.0389	9.3174	12.1697	2.93502
IL5-3	(Z)-3-hexenol exposure	13.5285	21.9623	11.8291	15.7733	3.13313
IL5-4	(Z)-3-hexenol exposure	9.0082	18.2977	11.9472	13.0844	2.74125
IL5-5	(Z)-3-hexenol exposure	8.12899	14.8145	15.803	12.9155	2.4102
IL6-1	(Z)-3-hexenol exposure	8.93083	10.7242	8.27415	9.30972	0.732195
IL6-2-2	(Z)-3-hexenol exposure	21.7427	7.59205	19.2542	16.1963	4.3617
IL6-3	(Z)-3-hexenol exposure	20.6695	18.3689	9.07321	16.0372	3.54477
IL7-4	(Z)-3-hexenol exposure	11.8689	15.1534	21.8465	16.2896	2.9358
IL7-2	(Z)-3-hexenol exposure	7.38749	14.2599	9.36566	10.3377	2.04255
IL8-1-1	(Z)-3-hexenol exposure	9.66925	13.396	10.6418	11.2357	1.11605
IL8-2	(Z)-3-hexenol exposure	6.95822	15.4404	9.8064	10.735	2.49222
IL8-3	(Z)-3-hexenol exposure	5.26277	12.057	17.917	11.7456	3.65627
IL9-1	(Z)-3-hexenol exposure	13.4577	16.4559	30.3375	20.0837	5.19944
IL9-2	(Z)-3-hexenol exposure	8.10245	11.4233	20.4519	13.3259	3.68971
IL9-3	(Z)-3-hexenol exposure	12.5688	14.818	10.2023	12.5297	1.33259
IL10-1	(Z)-3-hexenol exposure	6.93453	5.21821	3.63764	5.26346	0.951997
IL10-2	(Z)-3-hexenol exposure	9.09135	20.0152	13.0345	14.047	3.19383
IL10-3	(Z)-3-hexenol exposure	10.1517	16.7119	5.64321	10.8356	3.21349
IL11-1	(Z)-3-hexenol exposure	0.418273	0.94503	0.502733	0.622012	0.163339
IL11-2	(Z)-3-hexenol exposure	0.925227	2.36796	1.03001	1.44107	0.464432
IL11-3	(Z)-3-hexenol exposure	8.27046	20.2814	40.8957	23.1492	9.52662
IL11-4	(Z)-3-hexenol exposure	15.1964	29.0756	38.0195	27.4305	6.63959
IL12-1	(Z)-3-hexenol exposure	9.05206	13.2243	21.1785	14.485	3.55691
IL12-2	(Z)-3-hexenol exposure	12.7331	23.7158	29.7449	22.0646	4.9798
IL12-3	(Z)-3-hexenol exposure	17.5916	15.0897	33.2863	21.9892	5.69453
IL12-4	(Z)-3-hexenol exposure	10.1807	13.9277	13.9338	12.6807	1.25002

## Sheet: Fig. 4a
Figure 4a	HexVic contents in leaves of S. lycopersicum (cv. M82) and UGT91R1-knockout lines (UGT91R1-KO) exposed to (Z)-3-hexenol
		HexVic (μg·g–1 FW)							Unpaired t test
genotype	treatment	Replicate 1	Replicate 2	Replicate 3	Replicate 4	AVG.	SE		P value	<0.0001
M82	(Z)-3-hexenol exposure	32.58	29.8128	29.9457	28.1011	30.1099	0.924288		P value summary	****
UGT91R1-KO	(Z)-3-hexenol exposure	8.16089	5.30602	8.58895	8.26192	7.57944	0.763294		Significantly different (P < 0.05)?	Yes
									One- or two-tailed P value?	Two-tailed
									t, df	t=18.80, df=6
									How big is the difference?
									Mean of column A	30.11
									Mean of column B	7.579
									Difference between means (B - A) ± SEM	-22.53 ± 1.199
									95% confidence interval	-25.46 to -19.60
									R squared (eta squared)	0.9833
									F test to compare variances
									F, DFn, Dfd	1.466, 3, 3
									P value	0.7607
									P value summary	ns
									Significantly different (P < 0.05)?	No
									Data analyzed
									Sample size, column A	4
									Sample size, column B	4

## Sheet: Fig. 4b
Figure 4b	HexVic contents in leaves of overexpressed UGT91R1 in IL11-1 and IL11-2 (UGT91R1-OX-1 and UGT91R1-OX-2, respectively) exposed to (Z)-3-hexenol, respectively
		HexVic (μg·g–1 FW)
genotype	treatment	Replicate 1	Replicate 2	Replicate 3	Replicate 4	Replicate 5	Replicate 6	Replicate 7	Replicate 8	Replicate 9	Replicate 10	Replicate 11	Replicate 12	AVG.	SE		Tukey's multiple comparisons test	Mean Diff.	95.00% CI of diff.	Below threshold?	Summary	Adjusted P Value
IL11-1	(Z)-3-hexenol exposure	4.45127	4.64292	1.59498	7.58667	9.42315	9.65543	14.2481	15.3019	6.88044	4.07788	7.88021	4.10393	7.48724	1.20245		IL11-1 vs. UGT91R1-OX-1	-11.7	-20.64 to -2.753	Yes	**	0.0059
UGT91R1-OX-1	(Z)-3-hexenol exposure	15.119	9.64036	43.0273	18.4523	23.4319	10.4568	47.6523	5.78433	13.1709	16.8555	22.7461	3.89494	19.186	3.93976		IL11-1 vs. UGT91R1-OX-2	-11.06	-20.01 to -2.114	Yes	**	0.01
IL11-2	(Z)-3-hexenol exposure	5.08953	6.21108	7.45676	2.58277	4.36826	6.83054	7.67909	3.30793	4.66181	7.60593	6.31277	2.80419	5.40922	0.540655		UGT91R1-OX-1 vs. IL11-2	13.78	4.831 to 22.72	Yes	***	0.0009
UGT91R1-OX-2	(Z)-3-hexenol exposure	5.96358	13.1068	10.6548	24.0237	17.6462	19.7998	14.7298	32.2212	13.2	17.8503	22.2204	31.1466	18.5469	2.27881		IL11-2 vs. UGT91R1-OX-2	-13.14	-22.08 to -4.192	Yes	**	0.0017

## Sheet: Supplementary Fig. 1b
Supplementary Figure 1b	HexVic contents in leaves of (Z)-3-hexenol-exposed plants of different S. pennellii accessions
			HexVic (μg·g–1 FW)							ANOVA summary			Dunnett's multiple comparisons test	Mean Diff.	95.00% CI of diff.	Below threshold?	Summary	Adjusted P Value
	cultiver/accessions	treatment	Replicate 1	Replicate 2	Replicate 3	Replicate 4	AVG.	SE		F	3.411		S. lycopersicum vs. LA2657	8.25	2.892 to 13.61	Yes	***	0.0005
S. lycopersicum	M82	(Z)-3-hexenol exposure	15.7714	3.7847	16.9614	4.21146	10.1823	3.57975		P value	0.0009		S. lycopersicum vs. LA1356	8.877	3.519 to 14.23	Yes	***	0.0002
S. pennellii	LA0716	(Z)-3-hexenol exposure	1.65374	1.34136	1.52819		1.50776	0.0907548		P value summary	***		S. lycopersicum vs. LA2580	9.393	4.035 to 14.75	Yes	****	<0.0001
S. pennellii	LA1376	(Z)-3-hexenol exposure	0.557291	0.68655	0.584659		0.6095	0.0393271		Significant diff. among means (P < 0.05)?	Yes		S. lycopersicum vs. LA1376	9.57	4.212 to 14.93	Yes	****	<0.0001
S. pennellii	LA1926	(Z)-3-hexenol exposure	0.727026	3.19811	1.34297		1.75604	0.742637		R squared	0.6104		S. lycopersicum vs. LA1272	8.89	3.532 to 14.25	Yes	***	0.0002
S. pennellii	LA0751	(Z)-3-hexenol exposure	4.75551	3.21473	1.70685		3.2257	0.88009					S. lycopersicum vs. LA1277	7.983	2.625 to 13.34	Yes	***	0.0008
S. pennellii	LA1656	(Z)-3-hexenol exposure	4.60859	5.2114	1.0755		3.63183	1.28996		Brown-Forsythe test			S. lycopersicum vs. LA1367	8.63	3.272 to 13.99	Yes	***	0.0003
S. pennellii	LA1946	(Z)-3-hexenol exposure	0.901972	0.831924	0.894782		0.876226	0.0222479		F (DFn, DFd)	9.529 (17, 37)		S. lycopersicum vs. LA0751	6.953	1.595 to 12.31	Yes	**	0.0046
S. pennellii	LA1272	(Z)-3-hexenol exposure	1.23794	1.83251	0.802476		1.29097	0.298525		P value	<0.0001		S. lycopersicum vs. LA1733	8.187	2.829 to 13.54	Yes	***	0.0006
S. pennellii	LA1674	(Z)-3-hexenol exposure	1.31107	1.18561	1.66484		1.38717	0.143479		P value summary	****		S. lycopersicum vs. LA1674	8.793	3.435 to 14.15	Yes	***	0.0002
S. pennellii	LA2580	(Z)-3-hexenol exposure	0.851764	0.598139	0.914715		0.788206	0.0967553		Are SDs significantly different (P < 0.05)?	Yes		S. lycopersicum vs. LA1732	8.41	3.052 to 13.77	Yes	***	0.0004
S. pennellii	LA1277	(Z)-3-hexenol exposure	2.30739	3.36638	0.905604		2.19312	0.712657					S. lycopersicum vs. LA1656	6.547	1.189 to 11.90	Yes	**	0.0087
S. pennellii	LA1724	(Z)-3-hexenol exposure	1.40206	0.634532	0.927773		0.988121	0.223611					S. lycopersicum vs. LA1724	9.193	3.835 to 14.55	Yes	***	0.0001
S. pennellii	LA2657	(Z)-3-hexenol exposure	0.606077	2.41633	2.76262		1.92834	0.668648					S. lycopersicum vs. LA1926	8.423	3.065 to 13.78	Yes	***	0.0004
S. pennellii	LA1356	(Z)-3-hexenol exposure	0.707678	2.54535	0.654183		1.3024	0.621664					S. lycopersicum vs. LA1946	9.307	3.949 to 14.66	Yes	****	<0.0001
S. pennellii	LA1732	(Z)-3-hexenol exposure	0.800375	3.99185	0.519068		1.77043	1.11367					S. lycopersicum vs. LA0716	8.673	3.315 to 14.03	Yes	***	0.0003
S. pennellii	LA2963	(Z)-3-hexenol exposure	0.36863	1.03668	0.651093		0.685467	0.193613					S. lycopersicum vs. LA2963	9.493	4.135 to 14.85	Yes	****	<0.0001
S. pennellii	LA1367	(Z)-3-hexenol exposure	0.977585	2.3241	1.34721		1.54963	0.401667
S. pennellii	LA1733	(Z)-3-hexenol exposure	1.05132	3.87044	1.05952		1.99376	0.938343

## Sheet: Supplementary Fig. 2b
Supplementary Figure 2b	Weights of common cutworms before and after growth for seven days on M82 or IL11-1
		mg
	day	Replicate 1	Replicate 2	Replicate 3	Replicate 4	Replicate 5	Replicate 6	Replicate 7	Replicate 8	Replicate 9	Replicate 10	Replicate 11	Replicate 12	Replicate 13	Replicate 14	Replicate 15	Replicate 16	Replicate 17	Replicate 18	Replicate 19	Replicate 20	Replicate 21	Replicate 22	Replicate 23	Replicate 24	Replicate 25	Replicate 26	Replicate 27	Replicate 28	Replicate 29	Replicate 30	Replicate 31	Replicate 32	Replicate 33	Replicate 34	Replicate 35	Replicate 36	Replicate 37
M82	1	1.6	2.1	0.8	1	5.8	2.5	1.1	4.2	1.3	0.6	9.1	3.1	1.6	0.7	1.3	0.1	0.1	0.8	7.4	4.4	1.6	2.3	1.8	0.8	1.1	1.9	4.8	3.7	2.4	12.8	4.5	5.1	2.2	6.1
IL11-1	1	2.2	1	8.7	3	1.8	1.2	1.5	1.1	3.5	3.3	4.3	15	3.4	5.6	13	1	0.5	1.4	3.4	0.8	1.1	0.5	9	2.2	1.6	2.4	1.7	2.7	4	0.9	13.3	1.9	8.2	7.6	0.8	5.8	7.1
M82	7	37.1	38.3	37.7	46.7	20.1	95.4	41.1	82.7	23.3	45.5	65.1	111.8	26	16.7	9	5.2	17	40.7	10.1	18.3	129.2	74.4	106.4	96.5	35.2	82.1	52.7	74.7	63.3	104
IL11-1	7	80.8	34.2	81.6	81.6	73.7	52.5	36.5	89.2	89.1	43.2	83.7	128.2	60.7	30.5	100.6	25.4	11.5	6.6	49	68.1	56.6	48.8	80.4	103.4	28.5	127	76.8	163.8	236.6	94.1	67.9	89.2
Tukey's multiple comparisons test	Mean Diff.	95.00% CI of diff.	Below threshold?	Summary	Adjusted P Value
M82 day 1 vs. IL11-1 day 1	-0.9977	-18.24 to 16.24	No	ns	0.9988
M82 day 1 vs. M82 day 7	-50.58	-68.76 to -32.41	Yes	****	<0.0001
M82 day 1 vs. IL11-1 day 7	-72.03	-89.90 to -54.16	Yes	****	<0.0001
IL11-1 day 1 vs. M82 day 7	-49.58	-67.41 to -31.76	Yes	****	<0.0001
IL11-1 day 1 vs. IL11-1 day 7	-71.03	-88.55 to -53.52	Yes	****	<0.0001
M82 day 7 vs. IL11-1 day 7	-21.45	-39.89 to -3.011	Yes	*	0.0156

## Sheet: Supplementary Fig. 2c
Supplementary Figure 2c	HexVic content in leaves of M82 and IL11-1 plants challenged or not with common cutworms for two days.
		HexVic (μg·g–1 FW)																	Tukey's multiple comparisons test	Mean Diff.	95.00% CI of diff.	Below threshold?	Summary	Adjusted P Value
	treatment	Replicate 1	Replicate 2	Replicate 3	Replicate 4	Replicate 5	Replicate 6	Replicate 7	Replicate 8	Replicate 9	Replicate 10	Replicate 11	Replicate 12	Replicate 13	Replicate 14	Replicate 15	Replicate 16		M82 control vs. IL11-1 control	1.199	-5.539 to 7.937	No	ns	0.9637
M82	control	1.53674	1.60353	1.72671	1.28084	1.32163	1.54197												M82 control vs. M82 hervibory	-13.02	-18.61 to -7.432	Yes	****	<0.0001
IL11-1	control	0.3367	0.274119	0.321312	0.385104	0.243467	0.2576												M82 control vs. IL11-1 hervibory	0.6677	-4.919 to 6.254	No	ns	0.9885
M82	hervibory	2.82875	4.37146	8.85531	8.19628	13.4838	16.6841	7.63502	7.43963	17.0207	17.7881	18.3205	20.4042	17.9248	25.6879	22.7682	22.92		IL11-1 control vs. M82 hervibory	-14.22	-19.80 to -8.631	Yes	****	<0.0001
IL11-1	hervibory	1.80335	1.13406	0.840343	1.1228	0.640647	0.844349	0.302848	0.658081	0.733504	0.718436	0.606156	1.39015	0.544153	0.454167	0.66807	0.886675		IL11-1 control vs. IL11-1 hervibory	-0.5312	-6.118 to 5.055	No	ns	0.9941
																			M82 hervibory vs. IL11-1 hervibory	13.69	9.560 to 17.81	Yes	****	<0.0001

## Sheet: Figure S3b
Supplementary Figure 3b	HexVic contents in leaves of S. lycopersicum exposed (+) or not (-) to (Z)-3-hexenol.
		HexVic (μg·g–1 FW)							Tukey's multiple comparisons test	Mean Diff.	95.00% CI of diff.	Below threshold?	Summary	Adjusted P Value
		Replicate 1	Replicate 2	Replicate 3	Replicate 4	AVG.	SE		leaves control vs. leaves exposed (Z)-3-hexenol	-10.38	-12.25 to -8.505	Yes	****	<0.0001
	treatment	HexVic (μg·g–1 FW)							leaves control vs. immature fruit (green) control	1.229	-0.6449 to 3.103	No	ns	0.3378
leaves	control	1.13121	0.820772	1.63184	1.45315	1.25924	0.179135		leaves control vs. immature fruit (green) exposed (Z)-3-hexenol	-0.111	-1.985 to 1.763	No	ns	>0.9999
leaves	(Z)-3-hexenol exposure	11.9914	9.34164	11.1728	14.0485	11.6386	0.97574		leaves control vs. mature fruit (red) control	1.259	-0.6147 to 3.133	No	ns	0.3137
immature fruit (green)	control	0.049599	0.020973	0.018836	0.031389	0.0301993	0.00702385		leaves control vs. mature fruit (red) exposed (Z)-3-hexenol	1.227	-0.6469 to 3.101	No	ns	0.3394
immature fruit (green)	(Z)-3-hexenol exposure	1.13121	1.89699	0.820772	1.63184	1.3702	0.242376		leaves exposed (Z)-3-hexenol vs. immature fruit (green) control	11.61	9.734 to 13.48	Yes	****	<0.0001
mature fruit (red)	control	0	0	0	0	0	0		leaves exposed (Z)-3-hexenol vs. immature fruit (green) exposed (Z)-3-hexenol	10.27	8.394 to 12.14	Yes	****	<0.0001
mature fruit (red)	(Z)-3-hexenol exposure	0.010156	0.014129	0.068549	0.035929	0.0321907	0.013378		leaves exposed (Z)-3-hexenol vs. mature fruit (red) control	11.64	9.765 to 13.51	Yes	****	<0.0001
									leaves exposed (Z)-3-hexenol vs. mature fruit (red) exposed (Z)-3-hexenol	11.61	9.732 to 13.48	Yes	****	<0.0001
									immature fruit (green) control vs.immature fruit (green) exposed (Z)-3-hexenol	-1.34	-3.214 to 0.5340	No	ns	0.2549
									immature fruit (green) control vs. mature fruit (red) control	0.0302	-1.844 to 1.904	No	ns	>0.9999
									immature fruit (green) control vs. mature fruit (red) exposed (Z)-3-hexenol	-0.001992	-1.876 to 1.872	No	ns	>0.9999
									immature fruit (green) exposed (Z)-3-hexenol vs. mature fruit (red) control	1.37	-0.5038 to 3.244	No	ns	0.2351
									immature fruit (green) exposed (Z)-3-hexenol vs. mature fruit (red) exposed (Z)-3-hexenol	1.338	-0.5360 to 3.212	No	ns	0.2563
									mature fruit (red) control vs. mature fruit (red) exposed (Z)-3-hexenol	-0.03219	-1.906 to 1.842	No	ns	>0.9999

## Sheet: Supplementary Fig. 5b
Supplementary Figure 5b	RT-qPCR analysis of UGT91R1 and UGT91R4 in leaves of S. lycopersicum, S. pennellii, and two introgression lines (IL11-1 and IL11-2)
		Ct value (UGT91R1/UGT91R4)	Ct value (GAPDH)	ΔCt value	ΔΔCt value	expression level	AVG.	SE		Tukey's multiple comparisons test	Mean Diff.	95.00% CI of diff.	Below threshold?	Summary	Adjusted P Value
S. lycopersicum	Replicate 1	26.2862	25.1582	1.128	-1.55716	2.94274	2.86233	0.0662353		S. lycopersicum vs. S. pennellii	2.153	0.3570 to 3.950	Yes	*	0.0207
S. lycopersicum	Replicate 2	26.0575	24.9147	1.1428	-1.54236	2.9127				S. lycopersicum vs. IL11-1	-0.9613	-2.758 to 0.8350	No	ns	0.3768
S. lycopersicum	Replicate 3	26.3955	25.1599	1.23563	-1.44953	2.7312				S. lycopersicum vs. IL11-2	-3.025	-4.821 to -1.228	Yes	**	0.0029
S. pennellii	Replicate 1	28.8442	24.8952	3.94905	1.26389	0.416419	0.709	0.170922		S. pennellii vs. IL11-1	-3.115	-4.911 to -1.318	Yes	**	0.0024
S. pennellii	Replicate 2	27.9885	25.3149	2.67354	-0.0116218	1.00809				S. pennellii vs. IL11-2	-5.178	-6.974 to -3.382	Yes	****	<0.0001
S. pennellii	Replicate 3	28.7346	25.5405	3.19411	0.508955	0.702731				IL11-1 vs. IL11-2	-2.063	-3.860 to -0.2670	Yes	*	0.0258
IL11-1	Replicate 1	24.9887	24.3967	0.591953	-2.09321	4.26695	3.82367	0.344605
IL11-1	Replicate 2	26.2904	25.2583	1.03216	-1.653	3.14487
IL11-1	Replicate 3	25.8493	25.1852	0.664101	-2.02106	4.05882
IL11-2	Replicate 1	25.0418	24.8158	0.225928	-2.45923	5.49924	5.887	0.690606
IL11-2	Replicate 2	25.6431	25.2604	0.382615	-2.30254	4.93327
IL11-2	Replicate 3	24.9725	25.1412	-0.168654	-2.85381	7.22909

[truncated: 3 more sheets: Supplementary Fig. 8a, Supplementary Fig. 8b, Supplementary Fig. 10]
